# Supplementary material for: Larger frogs are better mimics but are more risk-averse in a nontoxic poison frog
Source: Behav Ecol. 2025 Oct 6;36(6):araf117. doi: 10.1093/beheco/araf117 (PMC12596420; doi:10.1093/beheco/araf117)
Supplement: araf117_Supplementary_Data [file araf117_supplementary_data.zip]

Archive with 2 entries (2 files):
- McEwen-etal-2025_Rmarkdown.pdf
- McEwen-etal-2025_SupplementaryMaterial.pdf
